# Supplementary material for: Meta genetic analysis of melon sweetness
Source: Theor Appl Genet. 2025 Mar 11;138(4):68. doi: 10.1007/s00122-025-04863-6 (PMC11897113; doi:10.1007/s00122-025-04863-6)
Supplement: Supplementary file 2 — Supplementary file2 (XLSX 45 KB) [file 122_2025_4863_MOESM2_ESM.xlsx]

## Sheet: Supplementary_Table_S1
Supplementary Table S1: Populations and experiments conducted in the current study from 2015 to 2023
aset #	Year	Season	Population	Population Type	Generation	Location	Traits measured	No. of Genotypes	Total No. Plots	Total No. Plants	Total No. Fruits analyzed	TSS range	TSS H2
1	2015	Spring	melo180	GWAS	Inbred accessions	Open-Field	TSS, Sugars, AFW, DTH	177	531	2655	2655	3.6-16.2	0.71
2	2018	Spring	HDA20	Half-diallele 20	Inbred parents+F1s	Open-Field	TSS, AFW, DTH, ETE	210	630	3150	3150	2.4-14.1	0.78
	2019	Spring	HDA20		Inbred parents+F1s	Open-Field	TSS, AFW, DTH	210	630	3150	3150	2.3-16.2	0.82
	2020	Spring	HDA20		Inbred parents+F1s	Open-Field	TSS, AFW, DTH	210	630	3150	3150	2.9-17.2	0.8
3	2016	Spring	TAD × DUL RILs	Bi-parental	RILs	Open-Field	TSS, AFW, ETE, DTH	164	492	2460	2460	8.1-16.5	0.55
	2017	Spring	TAD × DUL RILs		RILs	Open-Field	TSS, AFW, ETE, DTH	164	492	2460	2460	10.0-16.8	0.51
	2018	Spring	TAD × DUL RILs		RILs	Greenhouse	TSS	148	740	740	740	6.5-16.1	0.57
4	2019	Fall	TAD × QME F2	Bi-parental	F2	Greenhouse		218	218	218	-	-	-
	2020	Spring	TAD × QME F3		F3	Open-Field	TSS, AFW	218	436	2180	2180	4.2-10.3	-
	2020	Spring	TAD × QME F3		F3	Greenhouse	TSS, AFW	218	436	436	436	4.0-13.7	-
	2020	Fall	TAD × QME F4		F4	Greenhouse	TSS, AFW	218	436	436	436	3.5-15.6	-
	2021	Spring	TAD × QME F5		F5	Greenhouse		208	208	1040	-	-	-
	2022	Spring	TAD × QME F6_TSS Tails		F6_Tails	Open-Field	TSS, AFW	64	128	640	640	5.0-14.6	0.78
	2023	Spring	TAD × QME F6_TSS Tails		F6_Tails	Open-Field	TSS, AFW	64	128	640	640	3.9-12.4	0.54
5	2020	Spring	TAD × PI164323 F2	Bi-parental	F2	Greenhouse	TSS	150	150	150	150	2.3-13.7	-
	2020	Fall	TAD × PI164323 F3		F3	Greenhouse	TSS	150	300	300	300	2.8-14.5	-
	2021	Spring	TAD × PI164323 F4		F4	Greenhouse	TSS	132	264	264	264	2.4-12.9	-
	2021	Spring	TAD × PI164323 F4		F4	Open-Field	TSS, AFW	132	396	1980	1980	3.9-9.4	-
	2021	Fall	TAD × PI164323 F5		F5	Greenhouse	TSS	123	246	246	246	2.7-8.6	-
	2022	Spring	TAD × PI164323 F6_TSS Tails		F6_Tails	Open-Field	TSS, AFW	65	130	650	650	3.5-15.0	0.89
	2023	Spring	TAD × PI164323 F6_TSS Tails		F6_Tails	Open-Field	TSS, AFW	65	130	650	650	3.6-14.6	0.65
6	2016	Spring	SAS × DOYA F5	Bi-parental	F5	Open-Field	TSS	117	234	1170	1170	3.0-13.2	0.8
	2022	Spring	SAS × DOYA F5_TSS Tails		F5_Tails	Open-Field	TSS, AFW	60	120	600	600	3.7-14.9	0.84
	2023	Spring	SAS × DOYA F5_TSS Tails		F5_Tails	Open-Field	TSS, AFW	60	120	600	600	2.3-16.5	0.86
a Germplasm set # as in the Materials and methods
TSS=Total soluble solids. DTH=Days to harvest. AFW=Average fruit weight. ETE=Ethylene emission. a Germplasm set # as in the Materials and methods.

## Sheet: Supplementary_Table_S2
Supplementary Table S2: PCR primers and amplicons for QTL-peak InDel markers developed in this study.									PCR product size (bp)
chr	population	QTL	PRIMER F	SEQ	position v4.0	PRIMER R	SEQ	position v4.0	TAD	PI414	DUL	DOYA	QME	PI164	SAS	Size difference (bp)
1	TAD x QME	qTSS1.1	TSS1.1 TQ F1	AGTAGAGTAGCTTTGGGGAC	34550835	TSS1.1 TQ R1	GAGTACTGCTTTTAAAACAACT	34550950	139				97			42
	TADxPI164	qTSS1.2	TSS1.2 TP F2	CAATTCAAACACCCCTCACC	10147250	TSS1.2 TP R2	GGGTCGGGGATTGAGTTG	10147380	125					149		24
2	TAD x PI164323	qTSS2.2	TSS2.2 TP F3	GCTCACTATTGTGTTGTTTGC	9640394	TSS2.2 TP R3	GGTGAAGTTCCCTATGCAG	9640544	150					90		61
			TSS2.4 TP F9	GTTCATGACATTTCAAAACCG	8609030	TSS2.4 TP R9	AACAATTGTTGGACCACTATG	8609120	116					94		22
		qTSS2.1	TSS2.1 TP F5	CCTCTTTTGTCAGCTTTTATG	6933500	TSS2.1 TP R5	GTAGTTAGTCGATCAACACG	6933600	127					157		30
		qTSS2.3	TSS2.3 TP F6	GTCTAATGCACTCCAAACAG	20968220	TSS2.3 TP R6	ATGTTGGGTTGGTGGATTAC	20968370	170					147		23
			TSS2.3 TP F7	GGTTAAATGTTGTGGGTCAC	19512695	TSS2.3 TP R7	CAGGTTGAGGTGAAGTTTAC	19512785	107					52		55
3	TAD x PI414723	qtss3.1	TSS3 F21	GTGTTTTTTACTCATTTTACGC	26407460	TSS3 R21	TTACATTTGAAAATTACGTCGTA	26407770	195	334	334	195	334		334	139
			TSS3 F10	GACTTACTCAATTTGATGATAG	27343630	TSS3 R10	AGAGAGGAAATAGGTGTTATG	27343730	156	119	119	119				37
			TSS3 F20	GCACATTTGTTGAGGGATTC	25932960	TSS3 R20	CCAAAAGAATAGCAATCAGGC	25933090	86	142	142	142	142	142	86	56
	TAD x DUL		TSS3 F21	GTGTTTTTTACTCATTTTACGC	26407460	TSS3 R21	TTACATTTGAAAATTACGTCGTA	26407770	195	334	334	195	334		334	139
			TSS3 F10	GACTTACTCAATTTGATGATAG	27343630	TSS3 R10	AGAGAGGAAATAGGTGTTATG	27343730	156	119	119	119				37
			TSS3 F20	GCACATTTGTTGAGGGATTC	25932960	TSS3 R20	CCAAAAGAATAGCAATCAGGC	25933090	86	142	142	142	142	142	86	56
	TAD x DOYA		TSS3 F18	CTTATTCTAATGATAGTAACAAAC	26679920	TSS3 R18	AGTTAAGAAAAAGGAACACAAC	26680000	130	163	163	163	163	163	130	33
			TSS3 F10	GACTTACTCAATTTGATGATAG	27343630	TSS3 R10	AGAGAGGAAATAGGTGTTATG	27343730	156	119	119	119				37
			TSS3 F20	GCACATTTGTTGAGGGATTC	25932960	TSS3 R20	CCAAAAGAATAGCAATCAGGC	25933090	86	142	142	142	142	142	86	56
	TAD x QME		TSS3 F14	GGACTGCTTTCTCATAACTTC	26618460	TSS3 R14	CAAAGCTAGGTTAGTCCACG	26616910	465			465	225	225	225	240
			TSS3 F8	GTTACTGATATGGTTGTG	27329750	TSS3 R8	GTAGGTGAATAAAAAAAATCTCA	27329880	117	151	151	151		151		34
			TSS3 F16	AAAACATTCTTGTCCGTTGAG	25415497	TSS3 R16	GGTTTGGTTGGATTTTTAAAAAC	25415530	108			108	171	171	171	63
	TAD x PI164323		TSS3 F14	GGACTGCTTTCTCATAACTTC	26618460	TSS3 R14	CAAAGCTAGGTTAGTCCACG	26616910	465			465	225	225	225	240
			TSS3 F8	GTTACTGATATGGTTGTG	27329750	TSS3 R8	GTAGGTGAATAAAAAAAATCTCA	27329880	117	151	151	151		151		34
			TSS3 F16	AAAACATTCTTGTCCGTTGAG	25415497	TSS3 R16	GGTTTGGTTGGATTTTTAAAAAC	25415530	108			108	171	171	171	63
	SAS x DOYA		TSS3 F2	ATGACCATATGATATATGAATTG	28042490	TSS3 R1	CTCACCCCTTATTTATATCAC	28042650	179	140	140	140			110	30
			TSS3 F12	GCGAAATTAGTATACACAACAA	28793420	TSS3 R12	TCACCACGAAATTCAGACATG	28793660	115			115	252	115	252	137
			TSS3 F11	GATTTACTCCCTTTTTCAATTAG	27482350	TSS3 R11	GGTTAATTCCTTACTCCACC	27482420	122			122	94	94	94	28
4	TAD x PI164323	qTSS4.1	TSS4.1 TP F2	CCTTCCTTTGAAGATCTTCTC	16296360	TSS4.1 TP R2	CGATTACAATGAATACGTCAC	16296450	146					116		30
8	SAS x DOYA	qTSS8.1	TSS8.1 SD F1	CAACCTATTCAAGAAGTATAAC	37060	TSS8.1 SD R1	GCTTTGTAATTAAGTATGCTTTG	37250				212			156	53+3
			TSS8.1 SD F2	ATGATTAGTTATTGCTTTGAAATG	37100							174			118
	TAD x PI164323	qTSS8.2	TSS8.2 TP F3	GTGACCTTATATTTGTCTATTG	2329420	TSS8.2 TP R3	AAGTTAATTGGTCTAGTTTTGC	2329600	204					131		73
	TAD x QME	qTSS8.3	TSS8.3 TQ F4	TTCTTCAACTTTGTTTTCTGTC	5721500	TSS8.3 TQ R4	TCACTGCAACTCCAAATTTCC	5721690	280				200			30+21
	TAD x PI164323	qTSS8.4	TSS8.4 TP F5	CATGTAGACTTAATGGGGCC	26767190	TSS8.4 TP R5	TTCAAGAACAAGTTTATGCATTC	26767280	103					152		49
	TAD x QME	qTSS8.5	TSS8.5 TQ F6	TTTTAAATGCTATCATATCTACAC	28124140	TSS8.5 TQ R6	TACCAAAACAGTGAGTTCAGG	28124270	146				110			36
9	TAD x QME	qTSS9.1	TSS9.1 TQ F1	ATTAGAAAATGATATGAGCGAC	8084875	TSS9.1 TQ R1	GGAAGATGAGATACTAGTTTG	8085030	132				174			36
11	SAS x DOYA	qTSS11.1	TSS11.1 SD F7	GGTAGCCAATAGTATTTCGC	5802465	TSS11.1 SD R7	GGAGCACCATCATCTCAAAG	5802785				142			329	187
	TAD x PI164323	qTSS11.2	TSS11.2 TP F8	CTTTTATATCAGTAGACGTGAG	8082325	TSS11.2 TP R8	GTAGAAACTTTATGGGTCTTC	8082470	164					219		55
		qTSS11.3	TSS11.3 TP F9	ATTAGTGGCAATTGATGGAGG	24795180	TSS11.3 TP R9	AGATTGTGATGAGAAATGGTC	24795250	91					341		250
	TAD x QME	qTSS11.4	TSS11.4 TQ F10	TTGATATCTACTCATTTGATTTC	31013110	TSS11.4 TQ R10	CACGACTCTTTTCAAAGTGC	31013230	124				156			32
			TSS11.4 TQ F11	ATGGAGGGACTAGTAGTCG	31011540	TSS11.4 TQ R11	CGAAGGGGCAGTAGTATTG	31011700	177				129			48

## Sheet: Supplementary_Table_S3
Supplementary Table S3: QTLs mapped and validated across 3 populations
					2022			2023
Population	Chromosome	QTL Name	marker position (bp)	Favorable allele	R2	QTL Effect (%)A	P	R2	QTL Effect (%)A	P
TAD × PI164323 F6	1	qTSS1.2	10147300	TAD	0.16	0.27	0.004	0.17	0.27	0.0019275
TAD × PI164323 F6	2	qTSS2.1	6933547	TAD	0.184574	0.3	0.00243131	0.0597995	0.13	0.195138
TAD × PI164323 F6	2	qTSS2.2	9640482	TAD	0.16	0.27	0.007	0.03	0.1	0.4
TAD × PI164323 F6	2	qTSS2.3	19512750	TAD	0.14	0.27	0.005	0.07	0.15	0.08
TAD × PI164323 F6	2	qTSS2.3	20968233	TAD	0.08	0.23	0.035	0.04	0.12	0.226268
TAD × PI164323 F6	3	qTSS3.1	26618700	TAD	0.102152	0.22	0.0144602	0.21903	0.3	0.0002
TAD × PI164323 F6	4	qTSS4.1	16296418	PI164323	0.109406	0.21	0.01	0.1	0.19	0.01
TAD × PI164323 F6	8	qTSS8.2	2300000	TAD	0.0781809	0.18	0.0905834	0.0367955	0.12	0.29
TAD × PI164323 F6	8	qTSS8.4	26700000	TAD	0.0658708	0.18	0.133969	0.0354995	0.03	0.38372
TAD × PI164323 F6	11	qTSS11.2	8082359	TAD	0.265817	0.38	0.000149767	0.15	0.27	0.005
TAD × PI164323 F6	11	qTSS11.3	24795215	TAD	0.1837	0.31	0.002	0.35	0.2	1.4162e-06
TAD × QME F6	1	qTSS1.1	34550895	QME	0.16	0.3	0.004	0.13789	0.17	0.02
TAD × QME F6	3	qTSS3.1	26618700	TAD	0.467863	0.46	1.55475e-08	0.352512	0.27	4.16972e-06
TAD × QME F6	8	qTSS8.2	5721575	TAD	0.0635488	0.15	0.159068	0.0925466	0.13	0.0659297
TAD × QME F6	8	qTSS8.4	28124200	TAD	0.109503	0.18	0.0411996	0.090351	0.12	0.0739657
TAD × QME F6	9	qTSS9.1	8084939	TAD	0.162303	0.3	0.00838199	0.0383021	0.09	0.348372
SAS × DOYA F5	3	qTSS3.1	28042490	SAS	0.23	0.19	0.0008	0.25	0.28	0.000466808
SAS × DOYA F5	8	qTSS8.1	37100	SAS	0.13	0.23	0.02	0.0836947	0.22	0.117486
SAS × DOYA F5	11	qTSS11.1	5802465	SAS	0.18	0.28	0.007	0.18	0.36	0.005
A QTL effect is calculated as the TSS difference (in %) between homozygotes for favorable and non-favorable alleles at each QTL.

## Sheet: Supplementary_Table_S4
Supplementary Table S4: List of 20 sweetness-related QTL studies and descriptions of population and parental lines.											link to paper
Experiment	Refference	year	mapping approach	population type	P1	Subspecies	group	P2	Subspecies	group
A	Monforte et al.	2004	QTL mapping	F2, DHL	PDS	melo	Inodorus	PI 161375	agrestis	Chinensis	https://link.springer.com/article/10.1007/s00122-003-1483-x
B	Eduardo et al.	2007	Compare to control mapping	NILs	PDS	melo	Inodorus	PI 161375	agrestis	Chinensis	https://journals.ashs.org/jashs/view/journals/jashs/132/1/article-p80.xml
C	Obando-Ulloa et al.	2009	Compare to control mapping	NILs	PDS	melo	Inodorus	PI 161375	agrestis	Chinensis	https://www.sciencedirect.com/science/article/pii/S0304423809001277
D	Harel beja et al	2010	QTL mapping	RIL	PI 414723	agrestis	Momordica	DUL	melo	Reticulatus	https://link.springer.com/article/10.1007/s00122-010-1327-4
E	Diaz et al.	2011	QTL mapping	RIL	USDA 846-1	melo	Cantalupensis	Top Mark	melo	Reticulatus	https://bmcplantbiol.biomedcentral.com/articles/10.1186/1471-2229-11-111
F	Ramamurthy et al.	2015	QTL mapping	F2	USDA PI435288	melo	Flexousus	C940-fe	melo	Cantalupensis	https://link.springer.com/article/10.1007/s10681-015-1361-z
G	Leida et al.	2015	GWAS	GWAS		melo, agrestis					https://bmcgenomdata.biomedcentral.com/articles/10.1186/s12863-015-0183-2
H	Zhang et al.	2016	QTL mapping	F2	Shouxing	melo	Ameri	Xinguowei	melo	Hami melon (Khandalak)	https://journals.plos.org/plosone/article?id=10.1371/journal.pone.0148150
I	Perpina et al.	2016	Compare to control mapping	ILs	V'edrantais	melo	Cantalupensis	Ginsen Makuwa	agrestis	Makuwa	https://bmcplantbiol.biomedcentral.com/articles/10.1186/s12870-016-0842-0
J	Argyris et al.	2017	Compare to control mapping	NIL	Piel de Sapo	melo	Inodorus	SC (PI161375)	agrestis	Chinensis	https://www.frontiersin.org/journals/plant-science/articles/10.3389/fpls.2017.01679/full
K	Argyris et al.	2017	QTL mapping	F2	Piel de Sapo	melo	Inodorus	Ames 24294 (“Trigonus”)	collosus	[feral]	https://www.frontiersin.org/journals/plant-science/articles/10.3389/fpls.2017.01679/full
L	Pereira et al.	2018	QTL mapping	RIL	Védrantais	melo	Cantalupensis	Piel de Sapo	melo	Inodorus	https://bmcplantbiol.biomedcentral.com/articles/10.1186/s12870-018-1537-5
M	Yan et al.	2023	QTL mapping	RIL	1214	agrestis	N.D	1228	agrestis	N.D	https://www.mdpi.com/1467-3045/45/9/450
N	Yan et al.	2023	GWAS	GWAS							https://www.mdpi.com/1467-3045/45/9/450
O	Zhao et al.	2023	QTL mapping	F2	M4-5	N.D	N.D	M1-15	agrestis	N.D	https://www.mdpi.com/1467-3045/45/4/224
P	Current Study	2024	GWAS	GWAS		melo, agrestis
Q	Current Study	2024	QTL mapping	RILs	TAD	melo	Inodorus	DUL	melo	Reticulatus
R	Current Study	2024	BSA-Seq	F5	SAS	agrestis	Makuwa	DOYA	melo	Flexuosus
S	Current Study	2024	BSA-Seq	F6	TAD	melo	Inodorus	QME	collosus	[feral]
T	Current Study	2024	BSA-Seq	F6	TAD	melo	Inodorus	PI 164323	melo	Adzhur

## Sheet: Supplementary_Table_S5
Supplementary Table S5: Genetic and physical map intervals of sweetness-related QTLs across 20 studies
Experiment&Chr.&#within Chromosome	Experiment	Chromosome	#within Chromosome	Position of QTL in publication map	Map	Marker1	Start Position DHL92 V4.0	Marker2	End Position DHL92 V4.0
qSweet.A.2.1	A	2	1	48-58 cM	Consensus linkage map Diaz et al 2011	DE1411	19862933	CMGA108	20798441
qSweet.A.3.1	A	3	1	35-62 cM	Consensus linkage map Diaz et al 2011	TJ30	19,269,259	DE1288	24,396,264
qSweet.A.5.1	A	5	1	25-40 cM	Consensus linkage map Diaz et al 2011	CMAGN61	1679181	CMHK2	28570208
qSweet.A.5.2	A	5	2	65-95 cM	Consensus linkage map Diaz et al 2011	CMTAN139	25,825,687	CMTAA166	28917979
qSweet.A.8.1	A	8	1	92-105 cM	Consensus linkage map Diaz et al 2011	DE1411	19862933	CMGA108	20798441
qSweet.B.1.1	B	1	1	57-100 cM	Consensus linkage map Diaz et al 2011	CMCCA145	19913032	CMCTN4	35155571
qSweet.B.2.1	B	2	1	5-90 cM	Consensus linkage map Diaz et al 2011	CMGA36	871960	MC252-SNP	26900850
qSweet.B.3.1	B	3	1	27-37 cM	Consensus linkage map Diaz et al 2011	MU10647	14524915	TJ31	21226622
qSweet.B.3.2	B	3	2	45-83 cM	Consensus linkage map Diaz et al 2011	CMTA170A	22503521	TJ10	27143757
qSweet.B.4.1	B	4	1	63-92	Consensus linkage map Diaz et al 2011	CMAGN79	27374441	CMTC168	30864981
qSweet.B.5.1	B	5	1	25-57 cM	Consensus linkage map Diaz et al 2011	CMAGN61	1679181	CMGAN3	20146673
qSweet.B.6.1	B	6	1	7-95 cM	Consensus linkage map Diaz et al 2011	CSWCT2B	500000	CMCTN38	30572222
qSweet.B.7.1	B	7	1	58-85 cM	Consensus linkage map Diaz et al 2011	CMTCN30	21651520	CMGA15	25250589
qSweet.B.8.1	B	8	1	60-90 cM	Consensus linkage map Diaz et al 2011	CMSNP41	6696994	GCM241	20117629
qSweet.B.8.2	B	8	2	78-120 cM	Consensus linkage map Diaz et al 2011	CMACC146	9179138	CMTCN56	33312940
qSweet.B.9.1	B	9	1	13-62 cM	Consensus linkage map Diaz et al 2011	cmtc47	1664526	CMTCN1	21675646
qSweet.B.9.2	B	9	2	62-73 cM	Consensus linkage map Diaz et al 2011	CMCTN7	21916915	CMATN22	23230495
qSweet.B.10.S	B	10	S	6-47 cM	Consensus linkage map Diaz et al 2011	CMCTN19	1946299	CMTCN8	12340411
qSweet.B.12.1	B	12	1	25-55 cM	Consensus linkage map Diaz et al 2011	MU6826	21014798	CMBR150	23085299
qSweet.B.12.2	B	12	2	55-75 cM	Consensus linkage map Diaz et al 2011	CMBR150	23085299	CMGAN80	25533185
qSweet.C.1.1	C	1	1	42-70 cM	Consensus linkage map Diaz et al 2011	CMCTN86	4428836	DM0198	30484376
qSweet.C.2.1	C	2	1	5-47 cM	Consensus linkage map Diaz et al 2011	CMGA36	871960	CMGA108	20798441
qSweet.C.3.1	C	3	1	28-38 cM	Consensus linkage map Diaz et al 2011	MU10647	14524915	TJ31	21226622
qSweet.C.5.1	C	5	1	25-57 cM	Consensus linkage map Diaz et al 2011	CMAGN61	1679181	CMGAN3	20146673
qSweet.C.5.2	C	5	2	57-95 cM	Consensus linkage map Diaz et al 2011	CMGAN3	20146673	CMTAA166	28917979
qSweet.C.6.1	C	6	1	7-95 cM	Consensus linkage map Diaz et al 2011	CSWCT2B	500000	CMCTN38	30572222
qSweet.C.7.1	C	7	1	67-85 cM	Consensus linkage map Diaz et al 2011	CMGAN21	22256061	CMGA15	25250589
qSweet.C.8.1	C	8	1	41-78 cM	Consensus linkage map Diaz et al 2011	OAMG1	4550024	CMACC146	9179138
qSweet.C.8.2	C	8	2	60 120 cM	Consensus linkage map Diaz et al 2011	CMSNP41	6696994	CMTCN56	33312940
qSweet.C.8.3	C	8	3	78-120 cM	Consensus linkage map Diaz et al 2011	CMACC146	9179138	CMTCN56	33312940
qSweet.C.8.4	C	8	4	92-120 cM	Consensus linkage map Diaz et al 2011	CMAT141	26942320	CMTCN56	33312940
qSweet.C.9.1	C	9	1	13-73 Cm	Consensus linkage map Diaz et al 2011	CMTC47	1664526	CMATN22	23230495
qSweet.C.9.2	C	9	2	62-73 cM	Consensus linkage map Diaz et al 2011	CMTCN1	21675646	CMATN22	23230495
qSweet.C.10.1	C	10	1	5-47 cM	Consensus linkage map Diaz et al 2011	CMCTN19	1946299	CMTCN8	12340411
qSweet.C.11.1	C	11	1	9-63 cM	Consensus linkage map Diaz et al 2011	CMCT160a	1219546	CMGA104	29346117
qSweet.D.2.1	D	2	1	10-25 cM	Consensus linkage map Diaz et al 2011	CMSNP6	833871	OAMG21	5180511
qSweet.D.2.2	D	2	2	45-67 cM	Consensus linkage map Diaz et al 2011	CMSNP51	18029476	CMAGN-180	25339761
qSweet.D.2.3	D	2	3	50-58 cM	Consensus linkage map Diaz et al 2011	CMGA108	20798421	DE1411	19862953
qSweet.D.3.1	D	3	1	12-22 cM	Consensus linkage map Diaz et al 2011	CU2578	102009	CMCTN123	3924504
qSweet.D.5.1	D	5	1	28-29 cM	Consensus linkage map Diaz et al 2011	cmms2_3	1749134	CMAGN52	2000000
qSweet.D.8.1	D	8	1	77-107 cM	Consensus linkage map Diaz et al 2011	CSWCT30	8,861,966	DM0020	30166698
qSweet.E.1.1	E	1	1	68-74 cM	Consensus linkage map Diaz et al 2011	DM0198	30484376	TJ27	32398002
qSweet.E.2.1	E	2	1	56-60 cM	Consensus linkage map Diaz et al 2011	CMGT108	20798441	CMAGN-180	25364060
qSweet.E.6.1	E	6	1	57-73 cM	Consensus linkage map Diaz et al 2011	ECM161	19532535	CMBR009	34348332
qSweet.E.7.1	E	7	1	46-50	Consensus linkage map Diaz et al 2011	DM0777	4818937	ECM182	6979723
qSweet.E.9.1	E	9	1	62-73 cM	Consensus linkage map Diaz et al 2011	CMCTN7	21916915	CMATN22	23230495
qSweet.E.10.1	E	10	1	30-33 cM	Consensus linkage map Diaz et al 2011	CMN04_09	3751208	CMGA172	3762320
qSweet.E.11.1	E	11	1	11-21 cM	Consensus linkage map Diaz et al 2011	CMCT160a	1219546	CMSNP62	7897538
qSweet.E.11.2	E	11	2	39-44 cM	Consensus linkage map Diaz et al 2011	MU3815	29572537	MU12403-2	30017387
qSweet.F.2.1	F	2	1	100-120 cM	population-specific linkage map	CMAGN-180	25364060	CMCT44	26513338
qSweet.F.6.1	F	6	1	0-20 cM	population-specific linkage map	CMTCN50	238379	CMTAN263	1782653
qSweet.G.1.1	G	1	1	26308138	physical position (bp) of associated SNP on the melon reference genom (DHL92)		26514541		26521734
qSweet.G.3.1	G	3	1	22138473	physical position (bp) of associated SNP on the melon reference genom (DHL92)		24896021		24897013
qSweet.G.12.1	G	12	1	20075012	physical position (bp) of associated SNP on the melon reference genom (DHL92)		21299455
qSweet.H.6.1	H	6	1	861,471-874,069,	physical position (bp) of associated SNPs on the melon reference genom (DHL92)		846082		860016
qSweet.H.6.2	H	6	2	16,359,185-16,462,572	physical position (bp) of associated SNPs on the melon reference genom (DHL92)		21588754		21688409
qSweet.H.10.1	H	10	1	3,766,227-3,872,260	physical position (bp) of associated SNPs on the melon reference genom (DHL92)		3504882		3832363
qSweet.H.11.1	H	11	1	1,993,550-2,006,657	physical position (bp) of associated SNPs on the melon reference genom (DHL92)		3215870		3229834
qSweet.H.12.1	H	12	1	7,085,133-7,090,799,	physical position (bp) of associated SNPs on the melon reference genom (DHL92)		7309397		7316656
qSweet.H.12.2	H	12	2	19,575,933-19,603,727	physical position (bp) of associated SNPs on the melon reference genom (DHL92)		20798068		20824996
qSweet.I.1.1	I	1	1	59.6-86.8 cM	population-specific linkage map	CMPSNP410	32202427	CMPSNP204	35463855
qSweet.I.5.1	I	5	1	73.4-94.2 cM	population-specific linkage map	60k41.243	19612827	CMPSNP735	28631826
qSweet.I.10.1	I	10	1	1.6-14.4 cM	population-specific linkage map	CMPSNP172	1161176	CMPSNP65	2200086
qSweet.I.11.1	I	11	1	86.1-100.5 cM	population-specific linkage map	CMPSNP315	30194845	CMPSNP122	30889877
qSweet.J.1.1	J	1	1	33,300,000-34,700,000	physical position (bp) of associated SNPs on the melon reference genom (DHL92)		33766393		35169000
qSweet.J.2.1	J	2	1	0.0-1,400,000	physical position (bp) of associated SNPs on the melon reference genom (DHL92)		643		1368575
qSweet.J.3.1	J	3	1	2,800,000-15,400,000	physical position (bp) of associated SNPs on the melon reference genom (DHL92)		2792678		15205147
qSweet.J.3.2	J	3	2	21,100,000-27,000,000	physical position (bp) of associated SNPs on the melon reference genom (DHL92)		20853371		26901289
qSweet.J.4.1	J	4	1	3,900,000-14,300,000	physical position (bp) of associated SNPs on the melon reference genom (DHL92)		3757787		14096058
qSweet.J.4.2	J	4	2	3,900,000-27,400,000	physical position (bp) of associated SNPs on the melon reference genom (DHL92)		3757787		27450700
qSweet.J.5.1	J	5	1	300,000-1,700,000	physical position (bp) of associated SNPs on the melon reference genom (DHL92)		296546		1717640
qSweet.J.5.2	J	5	2	300,000-5,900,000	physical position (bp) of associated SNPs on the melon reference genom (DHL92)		296546		5785333
qSweet.J.5.3	J	5	3	27,300,000-28,100,000	physical position (bp) of associated SNPs on the melon reference genom (DHL92)		28062620		28838720
qSweet.J.6.1	J	6	1	500,000-5,300,000	physical position (bp) of associated SNPs on the melon reference genom (DHL92)		488778		5222639
qSweet.J.6.2	J	6	2	500,000-30,600,000	physical position (bp) of associated SNPs on the melon reference genom (DHL92)		488778		35913409
qSweet.J.6.3	J	6	3	33,100,000-33,600,000	physical position (bp) of associated SNPs on the melon reference genom (DHL92)		32802319		33445022
qSweet.J.7.1	J	7	1	2,400,000-6,600,000	physical position (bp) of associated SNPs on the melon reference genom (DHL92)		2359833		6588527
qSweet.J.7.2	J	7	2	13,000,000-22,300,000	physical position (bp) of associated SNPs on the melon reference genom (DHL92)		12816883		22039149
qSweet.J.7.3	J	7	3	13,000,000-25,500,000	physical position (bp) of associated SNPs on the melon reference genom (DHL92)		12816883		25332938
qSweet.J.8.1	J	8	1	6,100,000-29,500,000,	physical position (bp) of associated SNPs on the melon reference genom (DHL92)		6061321		30036029
qSweet.J.8.2	J	8	2	19,300,000-32,500,000	physical position (bp) of associated SNPs on the melon reference genom (DHL92)		19927018		33300116
qSweet.J.11.1	J	11	1	1,200,000-25,400,000	physical position (bp) of associated SNPs on the melon reference genom (DHL92)		1217110		25678422
qSweet.J.11.2	J	11	2	17,600,000-30,700,000	physical position (bp) of associated SNPs on the melon reference genom (DHL92)		17531544		31238056
qSweet.J.12.1	J	12	1	5,100,000-23,600,000	physical position (bp) of associated SNPs on the melon reference genom (DHL92)		5001112		23367042
qSweet.K.3.1	K	3	1	25,200,000-27,400,000	physical position (bp) of associated SNPs on the melon reference genom (DHL92)		25149921		27290357
qSweet.K.4.1	K	4	1	13,900,000-18,300,000	physical position (bp) of associated SNPs on the melon reference genom (DHL92)		13693320		17967007
qSweet.K.5.1	K	5	1	1,300,000-13,000,000	physical position (bp) of associated SNPs on the melon reference genom (DHL92)		1307567		13091384
qSweet.K.8.1	K	8	1	1,900,000-3,200,000	physical position (bp) of associated SNPs on the melon reference genom (DHL92)		1872686		3157454
qSweet.K.10.1	K	10	1	400,000-2,000,000	physical position (bp) of associated SNPs on the melon reference genom (DHL92)		396795		1975022
qSweet.L.8.1	L	8	1	9,446,475-17,287,431	physical position (bp) of associated SNPs on the melon reference genom (DHL92)		8472321		16003380
qSweet.L.8.2	L	8	2	21,787,907-25,723,466	physical position (bp) of associated SNPs on the melon reference genom (DHL92)		20633349		24496561
qSweet.L.8.3	L	8	3	29,419,309-31,888,799	physical position (bp) of associated SNPs on the melon reference genom (DHL92)		28086827		30483241
qSweet.L.9.1	L	9	1	2,403,873-6,139,775	physical position (bp) of associated SNPs on the melon reference genom (DHL92)		2357090		6108011
qSweet.L.9.2	L	9	2	12,354,052-20,679,607	physical position (bp) of associated SNPs on the melon reference genom (DHL92)		11984533		19425731
qSweet.L.10.1	L	10	1	290,494-1,736,076	physical position (bp) of associated SNPs on the melon reference genom (DHL92)		288304		1716838
qSweet.M.1.1	M	1	1	29,538,033-30,508,267	physical position (bp) of associated SNPs on the melon reference genom (DHL92)		31902168		30913003
qSweet.M.2.1	M	2	1	21,269,107-22,631,684	physical position (bp) of associated SNPs on the melon reference genom (DHL92)		24068933		25441905
qSweet.M.3.1	M	3	1	28,446,470-28,965,705	physical position (bp) of associated SNPs on the melon reference genom (DHL92)		28324022		28858308
qSweet.M.4.1	M	4	1	2,334,788-3,020,226	physical position (bp) of associated SNPs on the melon reference genom (DHL92)		2227670		2913161
qSweet.M.4.2	M	4	2	8,961,531-10,360,279	physical position (bp) of associated SNPs on the melon reference genom (DHL92)		8784700		10169683
qSweet.M.6.1	M	6	1	7,413,671-8,430,842	physical position (bp) of associated SNPs on the melon reference genom (DHL92)		7417792		8431988
qSweet.M.6.2	M	6	2	32,217,543-32,935,488	physical position (bp) of associated SNPs on the melon reference genom (DHL92)		34197047		33577124
qSweet.M.8.1	M	8	1	27,197,957-30,344,570	physical position (bp) of associated SNPs on the melon reference genom (DHL92)		26956626		30063998
qSweet.N.3.1	N	3	1	28,446,470-29,341,849	physical position (bp) of associated SNPs on the melon reference genom (DHL92)		28324022		29240353
qSweet.N.4.1	N	4	1	2,334,788–3,020,226	physical position (bp) of associated SNPs on the melon reference genom (DHL92)		2227670		2913161
qSweet.N.4.2	N	4	2	8,961,531–10,360,279	physical position (bp) of associated SNPs on the melon reference genom (DHL92)		8784700		10169683
qSweet.N.6.1	N	6	1	32,217,543–32,935,488	physical position (bp) of associated SNPs on the melon reference genom (DHL92)		34197047		33577124
qSweet.O.6.2	O	6	2	25,232,480–28,148,360	physical position (bp) of associated SNPs on the melon reference genom (DHL92)		24252250		26828663
qSweet.O.11.1	O	11	1	37 cM (Peak)	population-specific linkage map	M11H3	11846267	M11E5	14515527
qSweet.P.2.1	P	2	1	25220716	physical position (bp) of associated SNPs on the melon reference genom (DHL92)		25220716
qSweet.P.3.1	P	3	1	28232723	physical position (bp) of associated SNPs on the melon reference genom (DHL92)		28232723
qSweet.P.6.1	P	6	1	8354036	physical position (bp) of associated SNPs on the melon reference genom (DHL92)		8354036
qSweet.P.8.1	P	8	1	25191248	physical position (bp) of associated SNPs on the melon reference genom (DHL92)		25191248
qSweet.Q.3.1	Q	3	1	27,000,000-28,600,000	physical position (bp) of associated SNPs on the melon reference genom (DHL92)		27000000		28600000
qSweet.Q.8.1	Q	8	1	2,000,000-8,000,000	physical position (bp) of associated SNPs on the melon reference genom (DHL92)		2000000		8000000
qSweet.Q.11.1	Q	11	1	18,000,000-24,000,000	physical position (bp) of associated SNPs on the melon reference genom (DHL92)		18000000		24000000
qSweet.R.3.1	R	3	1	24,000,000-30,000,000	physical position (bp) of associated SNPs on the melon reference genom (DHL92)		24000000		30000000
qSweet.R.8.1	R	8	1	0-7,000,000	physical position (bp) of associated SNPs on the melon reference genom (DHL92)		0		7000000
qSweet.R.11.1	R	11	1	1,000,000-12,000,000	physical position (bp) of associated SNPs on the melon reference genom (DHL92)		1000000		12000000
qSweet.S.1.1	S	1	1	31,000,000-35,000,000	physical position (bp) of associated SNPs on the melon reference genom (DHL92)		31000000		35000000
qSweet.S.3.1	S	3	1	25,000,000-29,000,000	physical position (bp) of associated SNPs on the melon reference genom (DHL92)		25000000		29000000
qSweet.S.8.1	S	8	1	4,000,000-30,000,000	physical position (bp) of associated SNPs on the melon reference genom (DHL92)		4000000		30000000
qSweet.S.9.1	S	9	1	7,500,000-21,000,000	physical position (bp) of associated SNPs on the melon reference genom (DHL92)		7500000		21000000
qSweet.T.1.1	T	1	1	2,000,000-16,000,000	physical position (bp) of associated SNPs on the melon reference genom (DHL92)		2000000		16000000
qSweet.T.2.1	T	2	1	2,000,000-7,500,000	physical position (bp) of associated SNPs on the melon reference genom (DHL92)		2000000		7500000
qSweet.T.2.2	T	2	2	10,000,000-25,000,000	physical position (bp) of associated SNPs on the melon reference genom (DHL92)		10000000		25000000
qSweet.T.3.1	T	3	1	25,000,000-28,000,000	physical position (bp) of associated SNPs on the melon reference genom (DHL92)		25000000		28000000
qSweet.T.4.1	T	4	1	14,000,000-21,000,000	physical position (bp) of associated SNPs on the melon reference genom (DHL92)		14000000		21000000
qSweet.T.8.1	T	8	1	1,000,000-5,000,000	physical position (bp) of associated SNPs on the melon reference genom (DHL92)		1000000		5000000
qSweet.T.8.2	T	8	2	26,000,000-29,500,000	physical position (bp) of associated SNPs on the melon reference genom (DHL92)		26000000		29500000
qSweet.T.11.1	T	11	1	4,000,000-12,000,000	physical position (bp) of associated SNPs on the melon reference genom (DHL92)		4000000		12000000
qSweet.T.11.2	T	11	2	23,000,000-27,000,000	physical position (bp) of associated SNPs on the melon reference genom (DHL92)		23000000		27000000
